# Supplementary material for: First record of the cicada genus Semia Matsumura (Hemiptera, Cicadidae) from Vietnam, with the description of one new species and a key to species
Source: Zookeys. 2012 Mar 9;(174):31–40. doi: 10.3897/zookeys.174.2242 (PMC3307352; doi:10.3897/zookeys.174.2242)
Supplement: XML Treatment for Semia [file zookeys.174.2242-treatment1.xml]

<!DOCTYPE tp:taxon-treatment
  PUBLIC "-//TaxonX//DTD Taxonomic Treatment Publishing DTD v0 20100105//EN" "tax-treatment-NSO.dtd">
<tp:taxon-treatment xmlns:tp="http://www.plazi.org/taxpub"><tp:treatment-meta><mixed-citation publication-type="journal"><person-group><name><surname>Pham</surname><given-names>Hong-Thai</given-names></name><name><surname>Hayashi</surname><given-names>Masami</given-names></name><name><surname>Yang</surname><given-names>Jeng-Tze</given-names></name></person-group><article-title>First record of the cicada genus 
                    <italic>Semia</italic> Matsumura (Hemiptera, Cicadidae) from Vietnam, with the description of one new species and a key to species
                </article-title><source>Zookeys</source><day>9</day><month>3</month><year>2012</year><volume>2012</volume><issue>174</issue><fpage>31</fpage><lpage>40</lpage><pub-id pub-id-type="doi">10.3897/zookeys.174.2242</pub-id></mixed-citation></tp:treatment-meta><tp:nomenclature><label>Genus</label><tp:taxon-name>
                            <tp:taxon-name-part taxon-name-part-type="genus">Semia</tp:taxon-name-part>
                        <object-id xmlns:xlink="http://www.w3.org/1999/xlink" xlink:type="simple">http://species-id.net/wiki/Semia</object-id>
                        </tp:taxon-name><tp:taxon-authority>Matsumura, 1917</tp:taxon-authority><tp:nomenclature-citation-list><tp:nomenclature-citation><tp:taxon-name>Semia</tp:taxon-name><comment> Matsumura, 1917: 195. Type species: <italic><tp:taxon-name>Leptopsaltria watanabei</tp:taxon-name></italic> Matsumura, 1907 (Formosa).</comment></tp:nomenclature-citation></tp:nomenclature-citation-list></tp:nomenclature><tp:treatment-sec sec-type="Diagnosis"><title>Diagnosis.</title><p>Head nearly as wide as or slightly narrower than base of mesonotum; inner area of pronotum generally concolorous to outer dilatation; male abdomen cylindrical, much longer than distance from head to cruciform elevation and slightly widest across 4th abdominal segment and wider than base of mesonotum; male tymbal cover very small and semicircular, mostly exposing tymbal in dorsal view; male 8th abdominal<!--PageBreak--> tergum mostly covered with white powder; ovipositor not protruding beyond abdominal segment 9; male operculum scale-like, roundish, and not extending beyond 2nd abdominal sternum; wings hyaline; 6th apical cell of forewing about as long as or longer than twice of 5th apical cell in median length. Based on <xref ref-type="bibr" rid="B8">Lee and Hayashi (2003)</xref>.</p></tp:treatment-sec><tp:treatment-sec sec-type="Distribution"><title>Distribution.</title><p>China, Taiwan, Vietnam (<xref ref-type="fig" rid="F5">Fig. 5</xref>).</p></tp:treatment-sec><tp:treatment-sec sec-type="Remarks"><title>Remarks.</title><p> This genus is similar to <italic><tp:taxon-name>Leptosemia</tp:taxon-name></italic>, <italic><tp:taxon-name>Terpnosia</tp:taxon-name></italic> and <italic><tp:taxon-name>Euterpnosia</tp:taxon-name></italic> (see Introduction).</p></tp:treatment-sec><tp:treatment-sec><!--Section generated to contain objects referenced in tp:taxon-treatment.--><fig id="F5" position="float" orientation="portrait"><label>Figure 5.</label><caption><p>Distribution of the <italic><tp:taxon-name>Semina</tp:taxon-name></italic> species in the world.</p></caption><graphic xmlns:xlink="http://www.w3.org/1999/xlink" xlink:href="ZooKeys-174-031-g005.jpg" position="float" orientation="portrait" xlink:type="simple"/></fig></tp:treatment-sec><ref-list><ref id="B8"><mixed-citation xmlns:xlink="http://www.w3.org/1999/xlink" xlink:type="simple"><person-group><name name-style="western"><surname>Lee</surname><given-names>YJ</given-names></name><name name-style="western"><surname>Hayashi</surname><given-names>M</given-names></name></person-group> (<year>2003</year>)<article-title> Taxonomic review of Cicadidae (Hemiptera, Auchenorrhyncha) from Taiwan, part 2. Dundubiini (a part of Cicadina) with two new species.</article-title><source>Insecta Koreana, </source><volume>20</volume>: <fpage>359</fpage>-<lpage>392</lpage>.</mixed-citation></ref></ref-list></tp:taxon-treatment>
