# Supplementary material for: First record of the cicada genus Semia Matsumura (Hemiptera, Cicadidae) from Vietnam, with the description of one new species and a key to species
Source: Zookeys. 2012 Mar 9;(174):31–40. doi: 10.3897/zookeys.174.2242 (PMC3307352; doi:10.3897/zookeys.174.2242)
Supplement: XML Treatment for Semia spinosa [file zookeys.174.2242-treatment2.xml]

<!DOCTYPE tp:taxon-treatment
  PUBLIC "-//TaxonX//DTD Taxonomic Treatment Publishing DTD v0 20100105//EN" "tax-treatment-NSO.dtd">
<tp:taxon-treatment xmlns:tp="http://www.plazi.org/taxpub"><tp:treatment-meta><mixed-citation publication-type="journal"><person-group><name><surname>Pham</surname><given-names>Hong-Thai</given-names></name><name><surname>Hayashi</surname><given-names>Masami</given-names></name><name><surname>Yang</surname><given-names>Jeng-Tze</given-names></name></person-group><article-title>First record of the cicada genus 
                    <italic>Semia</italic> Matsumura (Hemiptera, Cicadidae) from Vietnam, with the description of one new species and a key to species
                </article-title><source>Zookeys</source><day>9</day><month>3</month><year>2012</year><volume>2012</volume><issue>174</issue><fpage>31</fpage><lpage>40</lpage><pub-id pub-id-type="doi">10.3897/zookeys.174.2242</pub-id></mixed-citation></tp:treatment-meta><tp:nomenclature><tp:taxon-name>
                            <tp:taxon-name-part taxon-name-part-type="genus">Semia</tp:taxon-name-part>
                            <tp:taxon-name-part taxon-name-part-type="species">spinosa</tp:taxon-name-part>
                        <object-id xmlns:xlink="http://www.w3.org/1999/xlink" xlink:type="simple">urn:lsid:zoobank.org:act:B8A6B87E-9A4A-484C-90DE-4C4F7CFB2D8D</object-id>
                        <object-id xmlns:xlink="http://www.w3.org/1999/xlink" xlink:type="simple">http://species-id.net/wiki/Semia_spinosa</object-id>
                        </tp:taxon-name><tp:taxon-status xmlns:xlink="http://www.w3.org/1999/xlink" xlink:type="simple">sp. n.</tp:taxon-status><xref ref-type="fig" rid="F2">Figs 2</xref><xref ref-type="fig" rid="F3">3A–B</xref><xref ref-type="fig" rid="F6">6C</xref></tp:nomenclature><tp:treatment-sec sec-type="Etymology"><title>Etymology.</title><p>The species name refers to morphological feature such as spinosa for the uncus spines</p></tp:treatment-sec><tp:treatment-sec sec-type="Material examined"><title>Material examined.</title><p>Holotype ♂: VIETNAM [VC.Ho.0650, Phu Ly, Ma Da-Vinh Cuu NR, Dong Nai Province, 4.viii.2008, light trap, <named-content xmlns:xlink="http://www.w3.org/1999/xlink" content-type="dwc:verbatimCoordinates" xlink:type="simple">11°24'42.4"N, 107°06'19.5"E</named-content>, 100–150m, leg Hoang Vu Tru] (IEBR).</p><p>Paratypes (3 ♂♂): 2 ♂♂: VIETNAM [ VC.Ho.0626, 0631, Phu Ly, Ma Da-Vinh Cuu NR, Dong Nai Province, 31.vii.2008, 100–150m, leg Hoang Vu Tru] (IEBR); <!--PageBreak--><!--PageBreak-->1 ♂: [VC.Ho.0765, Phu Ly, Ma Da-Vinh Cuu NR, Dong Nai Province, 2.viii.2008, light trap and netting, 100-150m, leg Ta Huy Thinh] (BMNH).</p></tp:treatment-sec><tp:treatment-sec sec-type="Description"><title>Description.</title><p><italic>Head</italic> (<xref ref-type="fig" rid="F2">Figs 2A, 2B</xref>, <xref ref-type="fig" rid="F7">7</xref>, <xref ref-type="fig" rid="F8">8</xref>): head pale yellowish-brown with following markings: broad median longitudinal band on frons and supra-antennal plate, dark brown; postclypeus dorsally with two oblique oval dark brown patches, in facial view upper half with transverse brown bands, lower half blackish brown; lower half of anteclypeus blackish brown, area between eye and antenna on gena, lorum and apex of rostrum, dark brown. Head including eyes as wide as mesonotum at base; rostrum reaching posterior coxae.</p><p><italic>Thorax</italic> (<xref ref-type="fig" rid="F2">Figs 2A, 2B</xref>): pale yellowish-green, longitudinal broad band on pronotum narrowed centrally, longitudinal broad band on mesonotum, spot between submedian and lateral sigillae, scutal depression, two spots on lateral margin of mesonotum, central area of cruciform elevation, second anepisternum, anepimeron and katepisternum, dark brown. Pronotal collar with a small dentate projection.</p><p><italic>Wings</italic> (<xref ref-type="fig" rid="F2">Fig. 2A</xref>): fore and hind wings hyaline, with veins brown or fuscous, and costal margin tawny; fore wings slightly tinged and spotted with infuscations on most veins.</p><p><italic>Legs</italic> (2B): pale yellow with markings as follows: fore leg with femur, tibia, metatarsus and pretarsus blackish brown, primary spine of femur dark brown, secondary spine<!--PageBreak--> dark brown; mid leg with coxa and femur pale yellow, tibia pale brown, apex of femur black, apex and base of tibia black, metatarsus and pretarsus dark brown, mesotarsus pale yellow; hind leg, with femur pale yellow, apex of femur dark brown, tibia pale <!--PageBreak-->brown, base of tibia dark brown, tibial spur, tibial comb, and thumb of tibial comb dark brown.</p><p><italic>Abdomen</italic> (<xref ref-type="fig" rid="F2">Fig. 2B</xref>): pale greenish brown in dorsal view, with a longitudinal broad dark brown streak, tergites 3–7 with their lateral margins edged pale brown (<xref ref-type="fig" rid="F2">Fig. 2A</xref>); pale brown in ventral view, anterior margin of sternites III - VI and sternites VII and VIII dark brown; epipleurites 3–6 lighter than sternites (<xref ref-type="fig" rid="F2">Fig. 2B</xref>).</p><p><italic>Operculum</italic> (<xref ref-type="fig" rid="F2">Fig. 2B</xref>): pale yellow-green, short, transverse, and not reaching beyond anterior margin of sternite II.</p><p><italic>Male genitalia</italic> (<xref ref-type="fig" rid="F3">Figs 3A, B</xref>): Pygofer oblong in ventral view, lateral lobe of pygofer narrower than medial lobe, the latter triangular and prominent; dorsal beak acute and blackish brown; uncus brown, darker at apex of uncus lobes, the latter strongly divergent with two apical spines, medial spine shorter and acuter than lateral spine; Anal styles and anal tube dark brown. Aedeagus very slender.</p><p><italic>Measurements in mm:</italic> (4 ♂♂): body length excluding wings: 27.1–29.0 (28.1); fore wing length: 31.0–32.6 (31.8); head width: 6.7–7.2 (7.0); pronotum width: 6.7–8.1 (7.4).</p><fig id="F2" position="float" orientation="portrait"><label>Figure 2.</label><caption><p><italic><tp:taxon-name>Semia spinosa</tp:taxon-name></italic> sp. n. (male): <bold>A</bold> dorsal view <bold>B</bold> ventral view.</p></caption><graphic xmlns:xlink="http://www.w3.org/1999/xlink" xlink:href="ZooKeys-174-031-g002.jpg" position="float" orientation="portrait" xlink:type="simple"/></fig><fig id="F3" position="float" orientation="portrait"><label>Figure 3.</label><caption><p>Male genital capsule of <italic><tp:taxon-name>Semia spinosa</tp:taxon-name></italic> sp. n.: <bold>A</bold> ventral view <bold>B</bold> lateral view.</p></caption><graphic xmlns:xlink="http://www.w3.org/1999/xlink" xlink:href="ZooKeys-174-031-g003.jpg" position="float" orientation="portrait" xlink:type="simple"/></fig><!--PageBreak--></tp:treatment-sec><tp:treatment-sec sec-type="Biology"><title>Biology.</title><p> This species was collected by sweeping during the daytime and by light trapping at night in virgin rainforest at an altitude between 100 to150 meters.</p></tp:treatment-sec><tp:treatment-sec sec-type="Distribution"><title>Distribution.</title><p>Vietnam (Dong Nai Province).</p></tp:treatment-sec><tp:treatment-sec sec-type="Remarks"><title>Remarks.</title><p> <italic><tp:taxon-name>Semia spinosa</tp:taxon-name></italic> is distinguishable from <italic><tp:taxon-name>Semia watanabei</tp:taxon-name></italic> and <italic><tp:taxon-name>Semia klapperichi</tp:taxon-name></italic> by the body size, which is shorter than 30mm (in male) in <italic><tp:taxon-name>Semia spinosa</tp:taxon-name></italic> and longer than 35mm (in male) in <italic><tp:taxon-name>Semia watanabei</tp:taxon-name></italic> and <italic><tp:taxon-name>Semia klapperichi</tp:taxon-name></italic>, and from <italic><tp:taxon-name>Semia klapperichi</tp:taxon-name></italic> it differs in the infuscations on the hind wings which lack spots along the ambient veins present in <italic><tp:taxon-name>Semia klapperichi</tp:taxon-name></italic> (see <xref ref-type="fig" rid="F4">Figs 4A, C</xref>). The new species also differs in the structure of the uncus which has the lobes strongly divergent with acute apical spines (see <xref ref-type="fig" rid="F6">Figs 6A–C</xref>).</p><fig id="F4" position="float" orientation="portrait"><label>Figure 4.</label><caption><p><italic><tp:taxon-name>Semia</tp:taxon-name></italic> species in dorsal view and ventral view (male): <bold>A</bold>, <bold>B</bold><italic><tp:taxon-name>Semia klapperichi</tp:taxon-name></italic>(photograph by Dirk Ahrens) <bold>C, D</bold> <italic><tp:taxon-name>Semia wantanabei</tp:taxon-name></italic> (after <xref ref-type="bibr" rid="B2">Chen 2007</xref>).</p></caption><graphic xmlns:xlink="http://www.w3.org/1999/xlink" xlink:href="ZooKeys-174-031-g004.jpg" position="float" orientation="portrait" xlink:type="simple"/></fig><fig id="F5" position="float" orientation="portrait"><label>Figure 5.</label><caption><p>Distribution of the <italic><tp:taxon-name>Semina</tp:taxon-name></italic> species in the world.</p></caption><graphic xmlns:xlink="http://www.w3.org/1999/xlink" xlink:href="ZooKeys-174-031-g005.jpg" position="float" orientation="portrait" xlink:type="simple"/></fig><fig id="F6" position="float" orientation="portrait"><label>Figure 6.</label><caption><p>Male genital capsule of <italic><tp:taxon-name>Semia</tp:taxon-name></italic> species (ventral view): <bold>A</bold> <italic><tp:taxon-name>Semia klapperichi</tp:taxon-name></italic> <bold>B</bold> <italic><tp:taxon-name>Semia watanabei</tp:taxon-name></italic> (after <xref ref-type="bibr" rid="B8">Lee and Hayashi 2003</xref>) <bold>C</bold> <italic><tp:taxon-name>Semia spinosa</tp:taxon-name></italic> sp. n.</p></caption><graphic xmlns:xlink="http://www.w3.org/1999/xlink" xlink:href="ZooKeys-174-031-g006.jpg" position="float" orientation="portrait" xlink:type="simple"/></fig><fig id="F7" position="float" orientation="portrait"><label>Figure 7.</label><caption><p> Postclypeus of <italic><tp:taxon-name>Semia spinosa</tp:taxon-name></italic> sp. n.</p></caption><graphic xmlns:xlink="http://www.w3.org/1999/xlink" xlink:href="ZooKeys-174-031-g007.jpg" position="float" orientation="portrait" xlink:type="simple"/></fig><fig id="F8" position="float" orientation="portrait"><label>Figure 8.</label><caption><p>Dorsal part of the postclypeus of <italic><tp:taxon-name>Semia spinosa</tp:taxon-name></italic> sp. n.</p></caption><graphic xmlns:xlink="http://www.w3.org/1999/xlink" xlink:href="ZooKeys-174-031-g008.jpg" position="float" orientation="portrait" xlink:type="simple"/></fig></tp:treatment-sec><ref-list><ref id="B8"><mixed-citation xmlns:xlink="http://www.w3.org/1999/xlink" xlink:type="simple"><person-group><name name-style="western"><surname>Lee</surname><given-names>YJ</given-names></name><name name-style="western"><surname>Hayashi</surname><given-names>M</given-names></name></person-group> (<year>2003</year>)<article-title> Taxonomic review of Cicadidae (Hemiptera, Auchenorrhyncha) from Taiwan, part 2. Dundubiini (a part of Cicadina) with two new species.</article-title><source>Insecta Koreana, </source><volume>20</volume>: <fpage>359</fpage>-<lpage>392</lpage>.</mixed-citation></ref><ref id="B2"><mixed-citation xmlns:xlink="http://www.w3.org/1999/xlink" xlink:type="simple"><person-group><name name-style="western"><surname>Chen</surname><given-names>CH</given-names></name></person-group> (<year>2007</year>)<source> A field guide to cicadas in Taiwan.</source><publisher-name>Big Tree</publisher-name>, <publisher-loc>Taiwan</publisher-loc>, <lpage>206</lpage> pp.</mixed-citation></ref></ref-list></tp:taxon-treatment>
